# Supplementary material for: The Emergence of SARS-CoV-2 Variants of Concern Is Driven by Acceleration of the Substitution Rate
Source: Mol Biol Evol. 2022 Jan 17;39(2):msac013. doi: 10.1093/molbev/msac013 (PMC8807201; doi:10.1093/molbev/msac013)
Supplement: msac013_Supplementary_Data [file msac013_supplementary_data.zip]

Archive with 6 entries (6 files):
- cpl-natbib.sty
- crop.sty
- MBE.cls
- natbib.bst
- refs.bib
- suppInfo.pdf
