# Supplementary material for: The Emergence of SARS-CoV-2 Variants of Concern Is Driven by Acceleration of the Substitution Rate
Source: Mol Biol Evol. 2022 Jan 17;39(2):msac013. doi: 10.1093/molbev/msac013 (PMC8807201; doi:10.1093/molbev/msac013)
Supplement: msac013_Supplementary_Data [file msac013_supplementary_data.zip › refs.bib]

@article{volz2021evaluating,
  title={Evaluating the effects of SARS-CoV-2 spike mutation D614G on transmissibility and pathogenicity},
  author={Volz, Erik and Hill, Verity and McCrone, John T and Price, Anna and Jorgensen, David and O’Toole, {\'A}ine and Southgate, Joel and Johnson, Robert and Jackson, Ben and Nascimento, Fabricia F and others},
  journal={Cell},
  volume={184},
  number={1},
  pages={64--75},
  year={2021},
  publisher={Elsevier}
}

@article{dellicour2021phylodynamic,
	title={A phylodynamic workflow to rapidly gain insights into the dispersal history and dynamics of SARS-CoV-2 lineages},
	author={Dellicour, Simon and Durkin, Keith and Hong, Samuel L and Vanmechelen, Bert and Mart{\'\i}-Carreras, Joan and Gill, Mandev S and Meex, C{\'e}cile and Bontems, S{\'e}bastien and Andr{\'e}, Emmanuel and Gilbert, Marius and others},
	journal={Molecular biology and evolution},
	volume={38},
	number={4},
	pages={1608--1613},
	year={2021},
	publisher={Oxford University Press}
}
@article{pekar2021timing,
	title={Timing the SARS-CoV-2 index case in Hubei province},
	author={Pekar, Jonathan and Worobey, Michael and Moshiri, Niema and Scheffler, Konrad and Wertheim, Joel O},
	journal={Science},
	volume={372},
	number={6540},
	pages={412--417},
	year={2021},
	publisher={American Association for the Advancement of Science}
}


@article{kraemer2021spatiotemporal,
	title={Spatiotemporal invasion dynamics of SARS-CoV-2 lineage B. 1.1. 7 emergence},
	author={Kraemer, Moritz UG and Hill, Verity and Ruis, Christopher and Dellicour, Simon and Bajaj, Sumali and McCrone, John T and Baele, Guy and Parag, Kris V and Battle, Anya Lindstr{\"o}m and Gutierrez, Bernardo and others},
	journal={Science},
	volume={373},
	number={6557},
	pages={889--895},
	year={2021},
	publisher={American Association for the Advancement of Science}
}


@article{dearlove2020sars,
	title={A SARS-CoV-2 vaccine candidate would likely match all currently circulating variants},
	author={Dearlove, Bethany and Lewitus, Eric and Bai, Hongjun and Li, Yifan and Reeves, Daniel B and Joyce, M Gordon and Scott, Paul T and Amare, Mihret F and Vasan, Sandhya and Michael, Nelson L and others},
	journal={Proceedings of the National Academy of Sciences},
	volume={117},
	number={38},
	pages={23652--23662},
	year={2020},
	publisher={National Acad Sciences}
}

@article{ghafari2021purifying,
	title={Purifying selection determines the short-term time dependency of evolutionary rates in SARS-CoV-2 and pH1N1 influenza},
	author={Ghafari, Mahan and du Plessis, Louis and Raghwani, Jayna and Bhatt, Samir and Xu, Bo and Pybus, Oliver and Katzourakis, Aris},
	journal={medRxiv},
	year={2021},
	publisher={Cold Spring Harbor Laboratory Press}
}

@article{aiewsakun2016time,
	title={Time-dependent rate phenomenon in viruses},
	author={Aiewsakun, Pakorn and Katzourakis, Aris},
	journal={Journal of virology},
	volume={90},
	number={16},
	pages={7184--7195},
	year={2016},
	publisher={Am Soc Microbiol}
}

@article{duchene2014analyses,
	title={Analyses of evolutionary dynamics in viruses are hindered by a time-dependent bias in rate estimates},
	author={Duch{\^e}ne, Sebasti{\'a}n and Holmes, Edward C and Ho, Simon YW},
	journal={Proceedings of the Royal Society B: Biological Sciences},
	volume={281},
	number={1786},
	pages={20140732},
	year={2014},
	publisher={The Royal Society}
}

@article{drummond2010bayesian,
  title={Bayesian random local clocks, or one rate to rule them all},
  author={Drummond, Alexei J and Suchard, Marc A},
  journal={BMC Biology},
  volume={8},
  number={1},
  pages={1--12},
  year={2010},
  publisher={BioMed Central}
}
@article{yoder2000estimation,
	title={Estimation of primate speciation dates using local molecular clocks},
	author={Yoder, Anne D and Yang, Ziheng},
	journal={Molecular Biology and Evolution},
	volume={17},
	number={7},
	pages={1081--1090},
	year={2000},
	publisher={Oxford University Press}
}
@article{fourment2018local,
	title={Local and relaxed clocks: the best of both worlds},
	author={Fourment, Mathieu and Darling, Aaron E},
	journal={PeerJ},
	volume={6},
	pages={e5140},
	year={2018},
	publisher={PeerJ Inc.}
}
@article{volz2009phylodynamics,
	title={Phylodynamics of infectious disease epidemics},
	author={Volz, Erik M and Kosakovsky Pond, Sergei L and Ward, Melissa J and Leigh Brown, Andrew J and Frost, Simon DW},
	journal={Genetics},
	volume={183},
	number={4},
	pages={1421--1430},
	year={2009},
	publisher={Oxford University Press}
}
@article{volz2013viral,
	title={Viral phylodynamics},
	author={Volz, Erik M and Koelle, Katia and Bedford, Trevor},
	journal={PLoS Computational Biology},
	volume={9},
	number={3},
	pages={e1002947},
	year={2013},
	publisher={Public Library of Science San Francisco, USA}
}
@article{boskova2014inference,
	title={Inference of epidemiological dynamics based on simulated phylogenies using birth-death and coalescent models},
	author={Boskova, Veronika and Bonhoeffer, Sebastian and Stadler, Tanja},
	journal={PLoS Computational Biology},
	volume={10},
	number={11},
	pages={e1003913},
	year={2014},
	publisher={Public Library of Science San Francisco, USA}
}

@article{ferreira2008bayesian,
	title={Bayesian analysis of elapsed times in continuous-time Markov chains},
	author={Ferreira, Marco AR and Suchard, Marc A},
	journal={Canadian Journal of Statistics},
	volume={36},
	number={3},
	pages={355--368},
	year={2008},
	publisher={Wiley Online Library}
}
@article{baele2016genealogical,
	title={Genealogical working distributions for Bayesian model testing with phylogenetic uncertainty},
	author={Baele, Guy and Lemey, Philippe and Suchard, Marc A},
	journal={Systematic Biology},
	volume={65},
	number={2},
	pages={250--264},
	year={2016},
	publisher={Oxford University Press}
}
@article{fan2011choosing,
	title={Choosing among partition models in Bayesian phylogenetics},
	author={Fan, Yu and Wu, Rui and Chen, Ming-Hui and Kuo, Lynn and Lewis, Paul O},
	journal={Molecular Biology and Evolution},
	volume={28},
	number={1},
	pages={523--532},
	year={2011},
	publisher={Oxford University Press}
}
@article{r2019marginal,
	title={Marginal likelihoods in phylogenetics: a review of methods and applications},
	author={Oaks, Jamie and Cobb, Kerry F and Minin, Vladimir N and Leach{\'e}, Adam D},
	journal={Systematic Biology},
	volume={68},
	number={5},
	pages={681--697},
	year={2019},
	publisher={Oxford University Press}
}
@article{fourment202019,
	title={19 Dubious ways to compute the marginal likelihood of a phylogenetic tree topology},
	author={Fourment, Mathieu and Magee, Andrew F and Whidden, Chris and Bilge, Arman and Matsen IV, Frederick A and Minin, Vladimir N},
	journal={Systematic Biology},
	volume={69},
	number={2},
	pages={209--220},
	year={2020},
	publisher={Oxford University Press}
}
@article{sinsheimer1996bayesian,
	title={Bayesian hypothesis testing of four-taxon topologies using molecular sequence data},
	author={Sinsheimer, Janet S and Lake, James A and Little, Roderick JA},
	journal={Biometrics},
	pages={193--210},
	year={1996},
	publisher={JSTOR}
}
@article{kass1995bayes,
	title={Bayes factors},
	author={Kass, Robert E and Raftery, Adrian E},
	journal={Journal of the American Statistical Association},
	volume={90},
	number={430},
	pages={773--795},
	year={1995},
	publisher={Taylor \& Francis}
}
@article{worobey2014synchronized,
	title={A synchronized global sweep of the internal genes of modern avian influenza virus},
	author={Worobey, Michael and Han, Guan-Zhu and Rambaut, Andrew},
	journal={Nature},
	volume={508},
	number={7495},
	pages={254--257},
	year={2014},
	publisher={Nature Publishing Group}
}
@article{fisher2021shrinkage,
	title={Shrinkage-based random local clocks with scalable inference},
	author={Fisher, Alexander A and Ji, Xiang and Nishimura, Akihiko and Lemey, Philippe and Suchard, Marc A},
	journal={arXiv preprint arXiv:2105.07119},
	year={2021}
}
@article{drummond2006relaxed,
	title={Relaxed phylogenetics and dating with confidence},
	author={Drummond, Alexei J and Ho, Simon Y W and Phillips, Matthew J and Rambaut, Andrew},
	journal={PLoS Biology},
	volume={4},
	number={5},
	pages={e88},
	year={2006},
	publisher={Public Library of Science San Francisco, USA}
}
@article{zuckerkandl1962molecular,
	title={Molecular disease, evolution, and genetic heterogeneity},
	author={Zuckerkandl, Emile},
	journal={Horizons in biochemistry},
	pages={189--225},
	year={1962},
	publisher={Academic Press}
}
@incollection{zuckerkandl1965evolutionary,
	title={Evolutionary divergence and convergence in proteins},
	author={Zuckerkandl, Emile and Pauling, Linus},
	booktitle={Evolving genes and proteins},
	pages={97--166},
	year={1965},
	publisher={Elsevier}
}
@article{suchard2018bayesian,
	title={Bayesian phylogenetic and phylodynamic data integration using BEAST 1.10},
	author={Suchard, Marc A and Lemey, Philippe and Baele, Guy and Ayres, Daniel L and Drummond, Alexei J and Rambaut, Andrew},
	journal={Virus Evolution},
	volume={4},
	number={1},
	pages={vey016},
	year={2018},
	publisher={Oxford University Press}
}
@article{bromham2018bayesian,
	title={Bayesian molecular dating: opening up the black box},
	author={Bromham, Lindell and Duch{\^e}ne, Sebasti{\'a}n and Hua, Xia and Ritchie, Andrew M and Duch{\^e}ne, David A and Ho, Simon YW},
	journal={Biological Reviews},
	volume={93},
	number={2},
	pages={1165--1191},
	year={2018},
	publisher={Wiley Online Library}
}
@article{ho2014molecular,
	title={Molecular-clock methods for estimating evolutionary rates and timescales},
	author={Ho, Simon YW and Duch{\^e}ne, Sebasti{\'a}n},
	journal={Molecular Ecology},
	volume={23},
	number={24},
	pages={5947--5965},
	year={2014},
	publisher={Wiley Online Library}
}
@article{davies2021estimated,
	title={Estimated transmissibility and impact of SARS-CoV-2 lineage B. 1.1. 7 in England},
	author={Davies, Nicholas G and Abbott, Sam and Barnard, Rosanna C and Jarvis, Christopher I and Kucharski, Adam J and Munday, James D and Pearson, Carl AB and Russell, Timothy W and Tully, Damien C and Washburne, Alex D and others},
	journal={Science},
	volume={372},
	number={6538},
	year={2021},
	publisher={American Association for the Advancement of Science}
}
@article{kemp2021sars,
	title={SARS-CoV-2 evolution during treatment of chronic infection},
	author={Kemp, Steven A and Collier, Dami A and Datir, Rawlings P and Ferreira, Isabella ATM and Gayed, Salma and Jahun, Aminu and Hosmillo, Myra and Rees-Spear, Chloe and Mlcochova, Petra and Lumb, Ines Ushiro and others},
	journal={Nature},
	volume={592},
	number={7853},
	pages={277--282},
	year={2021},
	publisher={Nature Publishing Group}
}
@article{abdool2021new,
	title={New SARS-CoV-2 variants—clinical, public health, and vaccine implications},
	author={Abdool Karim, Salim S and de Oliveira, Tulio},
	journal={New England Journal of Medicine},
	volume={384},
	number={19},
	pages={1866--1868},
	year={2021},
	publisher={Mass Medical Soc}
}
@article{eurosurveillance2021updated,
	title={Updated rapid risk assessment from ECDC on the risk related to the spread of new SARS-CoV-2 variants of concern in the EU/EEA--first update},
	author={Eurosurveillance},
	journal={Eurosurveillance},
	volume={26},
	number={3},
	pages={2101211},
	year={2021},
	publisher={European Centre for Disease Prevention and Control}
}
@article{mascola2021sars,
	title={SARS-CoV-2 viral variants—tackling a moving target},
	author={Mascola, John R and Graham, Barney S and Fauci, Anthony S},
	journal={Jama},
	volume={325},
	number={13},
	pages={1261--1262},
	year={2021},
	publisher={American Medical Association}
}
@article{rambaut2020dynamic,
	title={A dynamic nomenclature proposal for SARS-CoV-2 lineages to assist genomic epidemiology},
	author={Rambaut, Andrew and Holmes, Edward C and O’Toole, {\'A}ine and Hill, Verity and McCrone, John T and Ruis, Christopher and du Plessis, Louis and Pybus, Oliver G},
	journal={Nature Microbiology},
	volume={5},
	number={11},
	pages={1403--1407},
	year={2020},
	publisher={Nature Publishing Group}
}

@online{cdc, 
	author = {CDC},
	title = {SARS-CoV-2 variant classifications and definitions},
	year = 2021,
	url = {https://www.cdc.gov/coronavirus/2019-ncov/variants/variant-info.html},
	urldate = {2020-29-07}
}
@article{plante2021spike,
	title={Spike mutation D614G alters SARS-CoV-2 fitness},
	author={Plante, Jessica A and Liu, Yang and Liu, Jianying and Xia, Hongjie and Johnson, Bryan A and Lokugamage, Kumari G and Zhang, Xianwen and Muruato, Antonio E and Zou, Jing and Fontes-Garfias, Camila R and others},
	journal={Nature},
	volume={592},
	number={7852},
	pages={116--121},
	year={2021},
	publisher={Nature Publishing Group}
}
@article{tegally2021detection,
	title={Detection of a SARS-CoV-2 variant of concern in South Africa},
	author={Tegally, Houriiyah and Wilkinson, Eduan and Giovanetti, Marta and Iranzadeh, Arash and Fonseca, Vagner and Giandhari, Jennifer and Doolabh, Deelan and Pillay, Sureshnee and San, Emmanuel James and Msomi, Nokukhanya and others},
	journal={Nature},
	volume={592},
	number={7854},
	pages={438--443},
	year={2021},
	publisher={Nature Publishing Group}
}
@article{faria2021genomics,
	title={Genomics and epidemiology of the P. 1 SARS-CoV-2 lineage in Manaus, Brazil},
	author={Faria, Nuno R and Mellan, Thomas A and Whittaker, Charles and Claro, Ingra M and Candido, Darlan da S and Mishra, Swapnil and Crispim, Myuki AE and Sales, Flavia CS and Hawryluk, Iwona and McCrone, John T and others},
	journal={Science},
	volume={372},
	number={6544},
	pages={815--821},
	year={2021},
	publisher={American Association for the Advancement of Science}
}
@article{nelson2021molecular,
	title={Molecular dynamic simulation reveals E484K mutation enhances spike RBD-ACE2 affinity and the combination of E484K, K417N and N501Y mutations (501Y. V2 variant) induces conformational change greater than N501Y mutant alone, potentially resulting in an escape mutant},
	author={Nelson, Gard and Buzko, Oleksandr and Spilman, Patricia R and Niazi, Kayvan and Rabizadeh, Shahrooz and Soon-Shiong, Patrick R},
	journal={BioRxiv},
	year={2021},
	publisher={Cold Spring Harbor Laboratory}
}
@article{lopez2021effectiveness,
	title={Effectiveness of COVID-19 vaccines against the B. 1.617. 2 (Delta) variant},
	author={Lopez Bernal, Jamie and Andrews, Nick and Gower, Charlotte and Gallagher, Eileen and Simmons, Ruth and Thelwall, Simon and Stowe, Julia and Tessier, Elise and Groves, Natalie and Dabrera, Gavin and others},
	journal={New England Journal of Medicine},
	year={2021},
	publisher={Mass Medical Soc}
}
@article{duchene2020temporal,
	title={Temporal signal and the phylodynamic threshold of SARS-CoV-2},
	author={Duchene, Sebastian and Featherstone, Leo and Haritopoulou-Sinanidou, Melina and Rambaut, Andrew and Lemey, Philippe and Baele, Guy},
	journal={Virus evolution},
	volume={6},
	number={2},
	pages={veaa061},
	year={2020},
	publisher={Oxford University Press}
}
@article{belshaw2011viral,
	title={Viral mutation and substitution: units and levels},
	author={Belshaw, Robert and Sanju{\'a}n, Rafael and Pybus, Oliver G},
	journal={Current Opinion in Virology},
	volume={1},
	number={5},
	pages={430--435},
	year={2011},
	publisher={Elsevier}
}
@article{wertheim2018maintenance,
	title={Maintenance and reappearance of extremely divergent intra-host HIV-1 variants},
	author={Wertheim, Joel O and Oster, Alexandra M and Murrell, Ben and Saduvala, Neeraja and Heneine, Walid and Switzer, William M and Johnson, Jeffrey A},
	journal={Virus Evolution},
	volume={4},
	number={2},
	pages={vey030},
	year={2018},
	publisher={Oxford University Press}
}
@article{xue2018within,
	title={Within-host evolution of human influenza virus},
	author={Xue, Katherine S and Moncla, Louise H and Bedford, Trevor and Bloom, Jesse D},
	journal={Trends in Microbiology},
	volume={26},
	number={9},
	pages={781--793},
	year={2018},
	publisher={Elsevier}
}
@article{hadfield2018nextstrain,
	title={Nextstrain: real-time tracking of pathogen evolution},
	author={Hadfield, James and Megill, Colin and Bell, Sidney M and Huddleston, John and Potter, Barney and Callender, Charlton and Sagulenko, Pavel and Bedford, Trevor and Neher, Richard A},
	journal={Bioinformatics},
	volume={34},
	number={23},
	pages={4121--4123},
	year={2018},
	publisher={Oxford University Press}
}
@article{katoh2013mafft,
	title={MAFFT multiple sequence alignment software version 7: improvements in performance and usability},
	author={Katoh, Kazutaka and Standley, Daron M},
	journal={Molecular Biology and Evolution},
	volume={30},
	number={4},
	pages={772--780},
	year={2013},
	publisher={Society for Molecular Biology and Evolution}
}
@article{minh2020iq,
	title={IQ-TREE 2: new models and efficient methods for phylogenetic inference in the genomic era},
	author={Minh, Bui Quang and Schmidt, Heiko A and Chernomor, Olga and Schrempf, Dominik and Woodhams, Michael D and Von Haeseler, Arndt and Lanfear, Robert},
	journal={Molecular Biology and Evolution},
	volume={37},
	number={5},
	pages={1530--1534},
	year={2020},
	publisher={Oxford University Press}
}
@article{anisimova2011survey,
	title={Survey of branch support methods demonstrates accuracy, power, and robustness of fast likelihood-based approximation schemes},
	author={Anisimova, Maria and Gil, Manuel and Dufayard, Jean-Fran{\c{c}}ois and Dessimoz, Christophe and Gascuel, Olivier},
	journal={Systematic Biology},
	volume={60},
	number={5},
	pages={685--699},
	year={2011},
	publisher={Oxford University Press}
}
@article{ho2015simulating,
	title={Simulating and detecting autocorrelation of molecular evolutionary rates among lineages},
	author={Ho, Simon YW and Duch{\^e}ne, Sebasti{\'a}n and Duch{\^e}ne, David},
	journal={Molecular Ecology Resources},
	volume={15},
	number={4},
	pages={688--696},
	year={2015},
	publisher={Wiley Online Library}
}
@article{shu2017gisaid,
	title={GISAID: Global initiative on sharing all influenza data--from vision to reality},
	author={Shu, Yuelong and McCauley, John},
	journal={Eurosurveillance},
	volume={22},
	number={13},
	pages={30494},
	year={2017},
	publisher={European Centre for Disease Prevention and Control}
}
@article{elbe2017data,
	title={Data, disease and diplomacy: GISAID's innovative contribution to global health},
	author={Elbe, Stefan and Buckland-Merrett, Gemma},
	journal={Global Challenges},
	volume={1},
	number={1},
	pages={33--46},
	year={2017},
	publisher={Wiley Online Library}
}
@article{maclean2021natural,
	title={Natural selection in the evolution of SARS-CoV-2 in bats created a generalist virus and highly capable human pathogen},
	author={MacLean, Oscar A and Lytras, Spyros and Weaver, Steven and Singer, Joshua B and Boni, Maciej F and Lemey, Philippe and Kosakovsky Pond, Sergei L and Robertson, David L},
	journal={PLoS Biology},
	volume={19},
	number={3},
	pages={e3001115},
	year={2021},
	publisher={Public Library of Science San Francisco, CA USA}
}

@article{xue2017parallel,
	title={Parallel evolution of influenza across multiple spatiotemporal scales},
	author={Xue, Katherine S and Stevens-Ayers, Terry and Campbell, Angela P and Englund, Janet A and Pergam, Steven A and Boeckh, Michael and Bloom, Jesse D},
	journal={Elife},
	volume={6},
	pages={e26875},
	year={2017},
	publisher={eLife Sciences Publications Limited}
}
@article{harvey2021sars,
	title={SARS-CoV-2 variants, spike mutations and immune escape},
	author={Harvey, William T and Carabelli, Alessandro M and Jackson, Ben and Gupta, Ravindra K and Thomson, Emma C and Harrison, Ewan M and Ludden, Catherine and Reeve, Richard and Rambaut, Andrew and Peacock, Sharon J and others},
	journal={Nature Reviews Microbiology},
	volume={19},
	number={7},
	pages={409--424},
	year={2021},
	publisher={Nature Publishing Group}
}
@article{xie2011improving,
  title={Improving marginal likelihood estimation for Bayesian phylogenetic model selection},
  author={Xie, Wangang and Lewis, Paul O and Fan, Yu and Kuo, Lynn and Chen, Ming-Hui},
  journal={Systematic Biology},
  volume={60},
  number={2},
  pages={150--160},
  year={2011},
  publisher={Oxford University Press}
}
@article{gelman1998simulating,
  title={Simulating normalizing constants: From importance sampling to bridge sampling to path sampling},
  author={Gelman, Andrew and Meng, Xiao-Li},
  journal={Statistical Science},
  pages={163--185},
  year={1998},
  publisher={JSTOR}
}
@article{baele2013make,
  title={Make the most of your samples: Bayes factor estimators for high-dimensional models of sequence evolution},
  author={Baele, Guy and Lemey, Philippe and Vansteelandt, Stijn},
  journal={BMC Bioinformatics},
  volume={14},
  number={1},
  pages={1--18},
  year={2013},
  publisher={Springer}
}
@article{baele2012improving,
  title={Improving the accuracy of demographic and molecular clock model comparison while accommodating phylogenetic uncertainty},
  author={Baele, Guy and Lemey, Philippe and Bedford, Trevor and Rambaut, Andrew and Suchard, Marc A and Alekseyenko, Alexander V},
  journal={Molecular Biology and Evolution},
  volume={29},
  number={9},
  pages={2157--2167},
  year={2012},
  publisher={Oxford University Press}
}
@incollection{baele2014bayesian,
  title={Bayesian model selection in phylogenetics and genealogy-based population genetics},
  author={Baele, Guy and Lemey, Philippe},
  booktitle={Bayesian phylogenetics, methods, algorithms, and applications},
  editor={Chen, MH and Kuo L and Lewis PO},
  address={Boca Raton (Florida)},
  pages={59--93},
  chapter={4},
  year={2014},
  publisher={CPC Press}
}
@article{lartillot2006computing,
  title={Computing Bayes factors using thermodynamic integration},
  author={Lartillot, Nicolas and Philippe, Herv{\'e}},
  journal={Systematic Biology},
  volume={55},
  number={2},
  pages={195--207},
  year={2006},
  publisher={Oxford University Press}
}
@article{ritchie2017impact,
  title={The impact of the tree prior on molecular dating of data sets containing a mixture of inter-and intraspecies sampling},
  author={Ritchie, Andrew M and Lo, Nathan and Ho, Simon YW},
  journal={Systematic Biology},
  volume={66},
  number={3},
  pages={413--425},
  year={2017},
  publisher={Oxford University Press}
}

@article{konings2021sars,
  title={SARS-CoV-2 Variants of Interest and Concern naming scheme conducive for global discourse},
  author={Konings, Frank and Perkins, Mark D and Kuhn, Jens H and Pallen, Mark J and Alm, Erik J and Archer, Brett N and Barakat, Amal and Bedford, Trevor and Bhiman, Jinal N and Caly, Leon and others},
  journal={Nature Microbiology},
  pages={1--3},
  year={2021},
  publisher={Nature Publishing Group}
}

@article{ho2011time,
  title={Time-dependent rates of molecular evolution},
  author={Ho, Simon YW and Lanfear, Robert and Bromham, Lindell and Phillips, Matthew J and Soubrier, Julien and Rodrigo, Allen G and Cooper, Alan},
  journal={Molecular ecology},
  volume={20},
  number={15},
  pages={3087--3101},
  year={2011},
  publisher={Wiley Online Library}
}

@article{martin2021emergence,
  title={The emergence and ongoing convergent evolution of the SARS-CoV-2 N501Y lineages},
  author={Martin, Darren P and Weaver, Steven and Tegally, Houriiyah and San, James Emmanuel and Shank, Stephen D and Wilkinson, Eduan and Lucaci, Alexander G and Giandhari, Jennifer and Naidoo, Sureshnee and Pillay, Yeshnee and others},
  journal={Cell},
  volume={184},
  number={20},
  pages={5189--5200},
  year={2021},
  publisher={Elsevier}
}

@article{wang2020annealed,
  title={An annealed sequential Monte Carlo method for Bayesian phylogenetics},
  author={Wang, Liangliang and Wang, Shijia and Bouchard-C{\^o}t{\'e}, Alexandre},
  journal={Systematic Biology},
  volume={69},
  number={1},
  pages={155--183},
  year={2020},
  publisher={Oxford University Press}
}

@article{streicker2012rates,
  title={Rates of viral evolution are linked to host geography in bat rabies},
  author={Streicker, Daniel G and Lemey, Philippe and Velasco-Villa, Andres and Rupprecht, Charles E},
  journal={PLoS pathogens},
  volume={8},
  number={5},
  pages={e1002720},
  year={2012},
  publisher={Public Library of Science San Francisco, USA}
}

@article{wang2014priors,
  title={Priors in Bayesian phylogenetics},
  author={Wang, Ying and Yang, Ziheng},
  journal={Bayesian phylogenetics: methods, algorithms, and applications},
  pages={5--24},
  year={2014},
  publisher={CRC Press Boca Raton, FL}
}
@article{viana2021rapid,
  title={Rapid epidemic expansion of the SARS-CoV-2 Omicron variant in southern Africa},
  author={Viana, Raquel and Moyo, Sikhulile and Amoako, Daniel Gyamfi and Tegally, Houriiyah and Scheepers, Cathrine and Lessells, Richard J and Giandhari, Jennifer and Wolter, Nicole and Everatt, Josie and Rambaut, Andrew and others},
  journal={medRxiv},
  year={2021},
  publisher={Cold Spring Harbor Laboratory Press}
}
@article{wang2014priors,
  title={Priors in Bayesian phylogenetics},
  author={Wang, Ying and Yang, Ziheng},
  journal={Bayesian phylogenetics: methods, algorithms, and applications},
  pages={5--24},
  year={2014},
  publisher={CRC Press Boca Raton, FL}
}

@article{douglas2021adaptive,
  title={Adaptive dating and fast proposals: Revisiting the phylogenetic relaxed clock model},
  author={Douglas, Jordan and Zhang, Rong and Bouckaert, Remco},
  journal={PLoS computational biology},
  volume={17},
  number={2},
  pages={e1008322},
  year={2021},
  publisher={Public Library of Science San Francisco, CA USA}
}

@article{graf2021identification,
  title={Identification of a novel SARS-CoV-2 P. 1 sub-lineage in Brazil provides new insights about the mechanisms of emergence of variants of concern},
  author={Gr{\"a}f, Tiago and Bello, Gonzalo and Venas, Taina Moreira Martins and Pereira, Elisa Cavalcante and Paix{\~a}o, Anna Carolina Dias and Appolinario, Luciana Reis and Lopes, Renata Serrano and Mendon{\c{c}}a, Ana Carolina da Fonseca and da Rocha, Alice Sampaio Barreto and Motta, Fernando Couto and others},
  journal={Virus Evolution},
  volume={7},
  number={2},
  pages={veab091},
  year={2021},
  publisher={Oxford University Press UK}
}
